# Supplementary material for: Ecobiology of Haemagogus leucocelaenus arbovirus vector in the golden lion tamarin translocation area of Rio de Janeiro, Brazil
Source: Sci Rep. 2023 Aug 12;13:13129. doi: 10.1038/s41598-023-39629-x (PMC10423267; doi:10.1038/s41598-023-39629-x)
Supplement: Supplementary file 1 — Supplementary Information. [file 41598_2023_39629_MOESM1_ESM.xlsx]

## Sheet: Distribuição sazonal (seco chu
Três Irmãos Farm (Silva Jardim) - 03/23/23
Seasonal distribution
Total hatched and unhatched eggs collected at Três Irmãos Farm
	hatched eggs	unhatched eggs
2020-03-01	2	56
2020-05-01	15	16
2020-07-01	0	11
2020-10-01	4	78
2020-11-01	0	104
2020-12-01	5	247
2021-01-01	5	66
2021-02-01	0	7
2021-03-01	76	51
2021-04-01	0	19
2021-09-01	14	70
2021-10-01	1	46
2021-11-01	32	156
2021-12-01	0	32
2022-01-01	178	74
2022-02-01	8	4
2022-03-01	8	6
2022-04-01	0	2
2022-05-01	0	9
2022-06-01	12	0
2022-08-01	1	31
2022-09-01	0	2
2022-10-01	0	66
Total	361	1153	1514													https://support.minitab.com/pt-br/minitab/20/help-and-how-to/statistics/nonparametrics/how-to/mann-whitney-test/interpret-the-results/all-statistics/
Porcentagem	0.238441	0.761559
Desvio padrão	39.0704	58.1138
Média	15.6957	50.1304
Summer (Rainy months) – December, January, February, March (INPE 2019)
Winter (Dry months) – June, July, August (INPE 2019)
Autumn - March, April and May (INPE 2019)
Spring – September, October, November (INPE 2019)
Eggs for dry and rainy season
	rainy season				Dry season
		hatched eggs	unhatched eggs	Total		hatched eggs	unhatched eggs	Total
	2020-03-01	2	56	58	2020-05-01	15	16	31
	2020-12-01	5	247	252	2020-07-01	0	11	11
	2021-01-01	5	66	71	2021-04-01	0	19	19
	2021-02-01	0	7	7	2022-04-01	0	2	2
	2021-03-01	76	51	127	2022-05-01	0	9	9
	2021-12-01	0	32	32	2022-06-01	12	0	12
	2022-01-01	178	74	252	2022-08-01	1	31	32
				799				116
		Período Chuvoso	Período Seco
	Ovos	799	116	915
	DesvPad	101.172	11.3557
		0.873224	0.126776
	Média	114.143	16.5714
																				https://www.youtube.com/watch?v=5ik8qzw2ZdY&t=290s
Hatched and unhatched eggs by dry and rainy season
	rainy season				Dry season
		hatched eggs	unhatched eggs	Total		hatched eggs	unhatched eggs	Total
	2020-03-01	2	56	58	2020-05-01	15	16	31
	2020-12-01	5	247	252	2020-07-01	0	11	11
	2021-01-01	5	66	71	2021-04-01	0	19	19
	2021-02-01	0	7	7	2022-04-01	0	2	2
	2021-03-01	76	51	127	2022-05-01	0	9	9
	2021-12-01	0	32	32	2022-06-01	12	0	12
	2022-01-01	178	74	252	2022-08-01	1	31	32
	Total	266	533	799	Total	28	88	116
	DesvPad	67.5845	78.599		DesvPad	6.55744	10.6279
	Average	38	76.1429		Average	4	12.5714
	%	0.332916	0.667084			0.241379	0.758621
	Difference between hatched and unhatched	0.334168			Diferença entre eclodidos e não eclodidos	0.517241
			unhatched eggs
			rainy season	Dry season
	Total eggs dry and rainy season	915	0.29071	0.0306011
Trend in the number of eggs over the months of collection
Table without zeroed months
	hatched eggs	unhatched eggs	Total
Mar/20	2	56	58
May/20	15	16	31
July/20	0	11	11
Oct/20	4	78	82
Nov/20	0	104	104
Dez/20	5	247	252
Jan/21	5	66	71
Feb/21	0	7	7
Mar/21	76	51	127
Apr/21	0	19	19
Sept/21	14	70	84
Oct/21	1	46	47
Nov/21	32	156	188
Dez/21	0	32	32
Jan/22	178	74	252
Feb/22	8	4	12
Mar/22	8	6	14
Apr/22	0	2	2
May/22	0	9	9
June22	12	0	12
Aug/22	1	31	32
Sept/22	0	2	2
Oct/22	0	66	66
Table including zeroed months
months	mosquito eggs
Mar/20	58
Apr/20	0
May/20	31
June/20	0
July/20	11
Aug/20	0
Sept/20	0
Oct/20	82
Nov/20	104
Dez/20	252
Jan/21	71
Feb/21	7
Mar/21	127
Apr/21	19
May/21	0
June/21	0
July/21	0
Aug/21	0
Sept/21	84
Oct/21	47
Nov/21	188
Dez/21	32
Jan/22	252
Feb/22	12
Mar/22	14
Apr/22	2
May/22	9
June22	12
July/22	0
Aug/22	32
Sept/22	2
Oct/22	66

## Sheet: Adultos 
Total adults of each species of medical importance
Três Irmãos farm (Silva Jardim)
	Month	Haemagogus leucocelaenus	Haemagogus janthinomys	Aedes terrens	TOTAL
	2020-03-01	26	0	0	26
	2020-04-01	0	0	0	0
	2020-05-01	18	0	0	18
	2020-06-01	0	0	0	0
	2020-07-01	0	0	0	0
	2020-08-01	0	0	0	0
	2020-09-01	0	0	0	0
	2020-10-01	34	0	3	37
	2020-11-01	36	0	0	36
	2020-12-01	76	1	0	77
	2021-01-01	0	1	0	1
	2021-02-01	0	3	0	3
	2021-03-01	29	0	0	29
	2021-04-01	0	0	0	0
	2021-05-01	0	0	0	0
	2021-06-01	0	0	0	0
	2021-07-01	0	0	0	0
	2021-08-01	0	0	0	0
	2021-09-01	33	0	0	33
	2021-10-01	0	0	0	0
	2021-11-01	0	0	0	0
	2021-12-01	0	0	0	0
	2022-01-01	0	0	0	0
	2022-02-01	0	0	0	0
	2022-03-01	0	0	0	0
	2022-04-01	0	0	0	0
	2022-05-01	0	0	0	0
	2022-06-01	0	0	0	0
	2022-07-01	0	0	0	0
	2022-08-01	30	0	0	30
	Total	282	5	3	290
		cédulas corrigidas

## Sheet: Clima e ovos
Culicidae eggs and correlated with temperature (°C) and rainfall (mm)
n/a	not avaliable
Month	Hatched eggs	Unhatched eggs	Total	Temperature (°C)	Rainfall (mm)
2020-03-01	2	56	58	20.9	0
2020-04-01	0	0	0	19.2	0
2020-05-01	15	16	31	16.5	1.7
2020-06-01	0	0	0	17.1	0
2020-07-01	0	11	11	16.9	0
2020-08-01	0	0	0	16.4	0
2020-09-01	0	0	0	19.9	0
2020-10-01	4	74	78	20.9	0.03
2020-11-01	0	104	104	20.3	2.3
2020-12-01	5	247	252	22.4	4.3	high
2021-03-01	76	51	127	22.3	0.3
2021-04-01	0	19	19	19	8.5
2021-05-01	0	0	0	17.6	0	low
2021-06-01	0	0	0	16	0	low
2021-07-01	0	0	0	14	0	low
2021-08-01	0	0	0	16.4	1.1	low
2021-09-01	14	70	84	19.9	0
2021-10-01	1	46	47	19.4	0
2021-11-01	32	156	188	19.5	0
2021-12-01	0	32	32	20.8	0
2022-01-01	178	74	252	22.8	0	high
2022-02-01	8	4	12	22	0
2022-03-01	8	6	14	22.2	2.9
2022-04-01	0	2	2	19.9	0.1
2022-05-01	0	9	9	16.9	0.01
2022-06-01	12	0	12	15.9	0.04	low
2022-07-01	0	0	0	16.3	0.01
2022-08-01	1	31	32	16.4	12.6
2022-09-01	0	2	2	17	0.3
2022-10-01	0	66	66	20.7	1.3
					Temp	Rainfall
Obs:	2021-01-01	5	66	71	n/a	n/a
	2021-02-01	0	7	7	n/a	n/a
									0.607108
Mosquito eggs related to Temperature (°C)
	Ovos de mosquitos	Temperatura																						Ordinary Least Squares Regression: Ovos de mosquitos-Temperatura
2020-03-01	58	20.9
2020-04-01	0	19.2																						Slope a:	0.020522	Std. error a:	0.0050761
2020-05-01	31	16.5																							t:	4.0428	p (slope):	0.00037457
2020-06-01	0	17.1																						Intercept b:	17.87	Std. error b:	0.43115
2020-07-01	11	16.9
2020-08-01	0	16.4																						95% bootstrapped confidence intervals (N=1999):
2020-09-01	0	19.9																						Slope a:	(0.005173, 0.028087)
2020-10-01	78	20.9																						Intercept b:	(16.927, 18.757)
2020-11-01	104	20.3
2020-12-01	252	22.4																						Correlation:
2021-03-01	127	22.3																						r:	0.60711
2021-04-01	19	19																						r2:	0.36858
2021-05-01	0	17.6																						t:	4.0428
2021-06-01	0	16																						p (uncorr.):	0.00037457
2021-07-01	0	14																						Permutation p:	0.0001
2021-08-01	0	16.4
2021-09-01	84	19.9
2021-10-01	47	19.4
2021-11-01	188	19.5
2021-12-01	32	20.8
2022-01-01	252	22.8
2022-02-01	12	22
2022-03-01	14	22.2													https://www.youtube.com/watch?v=j1jOGAB8WM8&t=60s
2022-04-01	2	19.9
2022-05-01	9	16.9
2022-06-01	12	15.9
2022-07-01	0	16.3
2022-08-01	32	16.4
2022-09-01	2	17
2022-10-01	66	20.7
Mosquito eggs related to Rainfall (mm)									0.222934
	Ovos de mosquitos	Pluviosidade
2020-03-01	58	0																					Ordinary Least Squares Regression: Ovos de mosquitos-Pluviosidade
2020-04-01	0	0
2020-05-01	31	1.7																					Slope a:	0.011673	Std. error a:	0.010643
2020-06-01	0	0																						t:	1.0968	p (slope):	0.2841
2020-07-01	11	0																					Intercept b:	1.0325	Std. error b:	0.69726
2020-08-01	0	0
2020-09-01	0	0																					95% bootstrapped confidence intervals (N=1999):
2020-10-01	78	0.03																					Slope a:	(-0.0080884, 0.024323)
2020-11-01	104	2.3																					Intercept b:	(-0.32341, 2.0061)
2020-12-01	252	4.3
2021-03-01	127	0.3																					Correlation:
2021-04-01	19	8.5																					r:	0.22293
2021-05-01	0	0																					r2:	0.0497
2021-06-01	0	0																					t:	1.0968
2021-07-01	0	0																					p (uncorr.):	0.2841
2021-08-01	0	1.1																					Permutation p:	0.1733
2022-02-01	12	0
2022-03-01	14	2.9
2022-04-01	2	0.1
2022-05-01	9	0.01
2022-06-01	12	0.04
2022-07-01	0	0.01
2022-08-01	32	12.6
2022-09-01	2	0.3
2022-10-01	66	1.3

## Sheet: Clima e adultos
Species of medical importance correlated with temperature (°C) e rainfall (mm)
							0.463551
Mês	Temperature	Rainfall	Haemagogus leucocelaenus	Haemagogus janthinomys	Aedes terrens
2020-03-01	20.9	0	26	0	0				Temperature	Rainfall	Haemagogus leucocelaenus	Haemagogus janthinomys	Aedes terrens
2020-04-01	19.2	0	0	0	0			Temperatura		0.90637	0.39458	0.60549	0.64966
2020-05-01	16.5	1.7	18	0	0			Pluviosidade	-0.042881		0.82193	0.0014543	0.51536
2020-09-01	19.9	0	0	0	0			Haemagogus leucocelaenus	0.30311	-0.081952		0.182	0.75708
2020-10-01	20.9	0.03	34	0	3			Haemagogus janthinomys	-0.18672	0.85898	-0.45907		0.75992
2020-11-01	20.3	2.3	36	0	0			Aedes terrens	0.16454	-0.23394	0.11246	-0.11111
2020-12-01	22.4	4.3	69	0	0
2021-01-01	22.3	0.3	1	0	0
2021-02-01	19	8.5	3	3	0
2021-03-01	17.6	0	29	0	0
2021-05-01	14	0	0	0	0
2021-06-01	16.4	1.1	0	0	0
2021-08-01	19.4	0	0	0	0
2021-09-01	19.5	0	33	0	0
2022-08-01	20.7	1.3	30	0	0
Environmental variables including humidity (%)
Month	Temperature (°C)	Rainfall (mm)	Humidity (%)	Haemagogus leucocelaenus	Haemagogus janthinomys	Aedes terrens
2020-03-01	20.9	0	88.4	26	0	0
2020-04-01	19.2	0	87.7	0	0	0
2020-05-01	16.5	1.7	87.5	18	0	0
2020-09-01	19.9	0	80.1	0	0	0
2020-10-01	20.9	0.03	82.8	34	0	3
2020-11-01	20.3	2.3	87.2	36	0	0
2020-12-01	22.4	4.3	88.9	69	0	0
2021-01-01	22.3	0.3	66.3	1	0	0
2021-02-01	19	8.5	63.3	3	3	0
2021-03-01	17.6	0	64.6	29	0	0
2021-05-01	14	0	61.1	0	0	0
2021-06-01	16.4	1.1	60.9	0	0	0
2021-08-01	19.4	0	60.9	0	0	0
2021-09-01	19.5	0	64.4	33	0	0
2022-08-01	20.7	1.3	63.3	30	0	0
									Temperature (°C)	rainfall (mm)	Humidity (%)	Haemagogus leucocelaenus	Haemagogus janthinomys	Aedes terrens
								Temperatura (°C)		0.90637	0.72771	0.39458	0.60549	0.64966
								Pluviosidade (mm)	-0.042881		0.85016	0.82193	0.0014543	0.51536
								Umidade (%)	0.12648	-0.068823		0.15426	0.30535	0.56397
								Haemagogus leucocelaenus	0.30311	-0.081952	0.48614		0.182	0.75708
								Haemagogus janthinomys	-0.18672	0.85898	-0.36106	-0.45907		0.75992
								Aedes terrens	0.16454	-0.23394	0.20811	0.11246	-0.11111

## Sheet: Espécies por altura
Distribuição das espécies por altura
Ovitrap	Height	Hg. leucocelaenus	Hg. jantihinomys	Ae. terrens	Total
37	Solo	3	0	0	3
38	2 m	29	1	0	30
39	4 m	5	0	0	5
40	6 m	18	0	0	18
		55	1	0	56
		0.982143	0.0178571	0
Hg. leucocelaenus
	Solo	2 m	4 m	6 m
Hg. leucocelaenus	3	29	5	18	55
	0.0545455	0.527273	0.0909091	0.327273
All species of medical importance
	Solo	2 m	4 m	6 m
Total	3	30	5	18
High/Specie	Ground level	2 m	4 m	6 m	Total
Hg. leucocelaenus	3	29	5	18	55
Hg. jantihinomys	0	1	0	0	1
Ae. terrens	0	0	0	0	0
Total	3	30	5	18

## Sheet: Imersões
immersions
n = number of individuals
Total (n)
SPECIES	1ª	2ª	3ª	4ª	5ª	6ª	7ª	8ª	9ª	10ª	11ª	12ª	13ª	14ª	15ª	Total		1ª	2ª	3ª	4ª	5ª	6ª	7ª	8ª	9ª	10ª	11ª	12ª	13ª	14ª	15ª
Haemagogus leucocelaenus	138	38	49	12	5	5	11	7	6	4	2	2	1	0	2	282		0.489362	0.134752	0.173759	0.0425532	0.0177305	0.0177305	0.0390071	0.0248227	0.0212766	0.0141844	0.0070922	0.0070922	0.0035461	0	0.0070922
Haemagogus janthinomys	0	0	0	0	0	0	2	1	1	0	0	1	0	0	0	5
Aedes terrens	3	0	0	0	0	0	0	0	0	0	0	0	0	0	0	3
TOTAL
Females (n)
SPECIES	1ª	2ª	3ª	4ª	5ª	6ª	7ª	8ª	9ª	10ª	11ª	12ª	13ª	14ª	15ª	Total
Haemagogus leucocelaenus	76	21	25	11	1	2	7	6	3	2	0	2	1	0	0	157
Haemagogus janthinomys	0	0	0	0	0	0	1	0	1	0	0	1	0	0	0	3
Aedes terrens	3	0	0	0	0	0	0	0	0	0	0	0	0	0	0	3
TOTAL
Males (n)
SPECIES	1ª	2ª	3ª	4ª	5ª	6ª	7ª	8ª	9ª	10ª	11ª	12ª	13ª	14ª	15ª	Total
Haemagogus leucocelaenus	62	17	24	1	4	3	4	1	3	2	2	0	0	0	2	125
Haemagogus janthinomys	0	0	0	0	0	0	1	1	0	0	0	0	0	0	0	2
Aedes terrens	0	0	0	0	0	0	0	0	0	0	0	0	0	0	0	0
TOTAL
Total (%) Cumulative
	1ª	2ª	3ª	4ª	5ª	6ª	7ª	8ª	9ª	10ª	11ª	12ª	13ª	14ª	15ª	Total
Haemagogus leucocelaenus	0.489362	0.624113	0.797872	0.840426	0.858156	0.875887	0.914894	0.939716	0.960993	0.975177	0.98227	0.989362	0.992908	0.992908	1
Haemagogus janthinomys	0	0	0	0	0	0	0.4	0.6	0.8	0.8	0.8	1
Aedes terrens	1
TOTAL
Females (%) Cumulative
	1ª	2ª	3ª	4ª	5ª	6ª	7ª	8ª	9ª	10ª	11ª	12ª	13ª	14ª	15ª
Haemagogus leucocelaenus	0.484076	0.617834	0.77707	0.847134	0.853503	0.866242	0.910828	0.949045	0.968153	0.980892	0.980892	0.993631	1
Haemagogus janthinomys	0	0	0	0	0	0	0.333333	0.333333	0.666667	0.666667	0.666667	1
Aedes terrens	1
TOTAL
Males (%) Cumulative
	1ª	2ª	3ª	4ª	5ª	6ª	7ª	8ª	9ª	10ª	11ª	12ª	13ª	14ª	15ª
Haemagogus leucocelaenus	0.496	0.632	0.824	0.832	0.864	0.888	0.92	0.928	0.952	0.968	0.984	0.984	0.984	0.984	1
Haemagogus janthinomys	0	0	0	0	0	0	0.5	1
Aedes terrens
TOTAL

## Sheet: Oviposição na mesma armadilha
Species that performed oviposition on the same blade and ovitrap
Ovitrap	Blade	Hg. leucocelaenus	Aedes terrens	Hg. jantihinomys	Total
33	97	3	3	0	6			31	1
35	103	1	0	3	4			32	2
36	108	37	0	1	38			33	3
38	114	11	0	1	12			34	4
								35	5
								36	6
								37	7
								38	8
								39	9
								40	10
Only Hg. leucocelaenus	10
Only Hg. janthinomys	3
Only Ae. terrens	1
Hg. leucocelaenus e Hg. janthinomys	3
Hg. leucocelaenus e Ae.terrens	1
Hg. janthinomys e Ae. terrens	0
Number of traps in common
10	Hg. leucocelaenus	1 Circle (Major)
3	Hg. janthinomys	2 Circle (Left)
3	Hg. leucocelaenus e Hg. janthinomys	Joinder 1 e 2
1	Ae. terrens	3 Circle (Minor)
1	Hg. leucocelaenus e Ae.terrens	Joinder 1 with 3
0	Hg. janthinomys e Ae. terrens	Joinder 2 with 3
0	All	All joinders
					Venn diagram

## Sheet: Fêmeas e machos
Abundância de Fêmeas e machos de Hg. leucocelaenus por mês e por ovitrampa
Tambela incluindo meses zerados
Hg. leucocelaneus
	F	M	Total
2020-03-01	15	11	26
2020-04-01			0
2020-05-01	9	9	18
2020-06-01			0
2020-07-01			0
2020-08-01			0
2020-09-01			0
2020-10-01	17	17	34
2020-11-01	22	14	36
2020-12-01	42	34	76
2021-03-01	19	10	29
2021-04-01			0
2021-05-01			0
2021-06-01			0
2021-07-01			0
2021-08-01			0
2021-09-01	22	11	33
2021-10-01			0
2021-11-01			0
2021-12-01			0
2022-01-01			0
2022-02-01			0
2022-03-01			0
2022-04-01			0
2022-05-01			0
2022-06-01			0
2022-07-01			0
2022-08-01	11	19	30
2022-09-01			0
2022-10-01			0
Tambela excluindo meses zerados
	F	M
2020-03-01	15	11
2020-05-01	9	9
2020-10-01	17	17
2020-11-01	22	14
2020-12-01	42	34
2021-03-01	19	10
2021-09-01	22	11
2022-08-01	11	19
Total	157	125	282
	0.556738	0.443262
	0.113475
Fêmeas e machos por ovitrampa
	F	M	Total
31	10	3	13	0.0460993
32	34	21	55	0.195035
33	3	0	3	0.0106383
34	8	8	16	0.0567376
35	2	0	2	0.0070922
36	69	69	138	0.489362
37	1	2	3	0.0106383
38	16	13	29	0.102837
39	3	2	5	0.0177305
40	11	7	18	0.0638298
Total	157	125	282
